# Supplementary material for: Large-Scale Cytochrome C Oxidase Subunit I Gene Data Analysis for the Development of a Multiplex Polymerase Chain Reaction Test Capable of Identifying Biting Midge Vector Species and Haplotypes (Diptera: Ceratopogonidae) of the Culicoides Subgenus Avaritia Fox, 1955
Source: Genes (Basel). 2024 Mar 1;15(3):323. doi: 10.3390/genes15030323 (PMC10969821; doi:10.3390/genes15030323)
Supplement: Supplementary file 1 [file genes-15-00323-s001.zip › Supplementary Table S2.xlsx]

## Sheet: subgenus Avaritia taxa
Supplementary Table S2: Sequences of synthetic COI genes of subgenus Avaritia taxa used in this study.
Species/Haplotype	Sequence (5´- 3´)
Culicoides obsoletus clade O1	ATTATAATCGGGGGATTCGGAAATTGACTCGTACCCTTAATACTAGGGGCCCCCGATATAGCCTTTCCCCGAATAAATAATATAAGATTTTGAATACTCCCACCTTCAATTACTTTATTATTAATTAGAAGCTTAGTAGAAAATGGAGCAGGAACCGGCTGAACTGTTTACCCCCCCCTTTCATCTAATATCTCTCATGCAGGAGCTTCTGTAGATTTGGCTATTTTTTCCTTACATTTAGCTGGTATTAGTTCTATTTTAGGAGCCGTAAATTTTATTACTACTATTATTAATATACGATCTTACGGAATAACTTTTGACCGAATACCTTTATTTGTATGATCAGTATTAATTACAGCTATTTTACTTCTTTTATCTTTACCTGTTTTAGCAGGAGCT…
Culicoides obsoletus clade O2	ATCATAATTGGTGGGTTTGGTAATTGACTTGTACCTTTAATACTAGGGGCACCTGATATAGCTTTCCCTCGTATAAATAATATAAGATTTTGAATGCTCCCCCCTTCAATTACTTTATTATTAATTAGAGGCTTAGTTGAAAATGGAGCAGGAACTGGTTGAACTGTTTACCCCCCTTTATCATCTAATGTATCACATGCTGGAGCATCTGTTGATTTAGCTATTTTTTCCTTACATTTAGCTGGTATTAGATCTATTTTAGGAGCCGTTAATTTTATTACAACCATTATTAATATACGATCATATGGAATAACTTTCGATCGAATACCTTTATTTGTCTGATCAGTATTAATTACTGCTATTTTACTCCTACTATCTTTACCTGTATTAGCAGGAGCT…
Culicoides obsoletus clade O3	ATCATAATTGGTGGGTTTGGTAATTGACTTGTACCTCTAATATTAGGGGCCCCTGATATAGCTTTTCCTCGAATAAATAACATAAGATTTTGAATACTCCCCCCTTCAATTACTTTATTATTAATTAGAGGTTTAGTTGAAAATGGCGCAGGAACTGGTTGAACTGTTTATCCTCCTCTATCATCTAATATTTCTCATGCAGGAGCTTCTGTTGATTTAGCTATTTTTTCCTTACATTTAGCAGGTATTAGCTCTATTTTAGGTGCTGTTAATTTTATTACCACTATTATCAATATACGATCATACGGGATAACTTTTGACCGAATACCTTTATTCGTATGATCTGTATTAATTACTGCTATCTTACTTCTTTTATCTTTGCCTGTATTAGCAGGAGCT…
Culicoides scoticus clade 1	ATCATAATCGGAGGATTTGGAAATTGATTAGTACCTTTAATACTAGGTGCCCCAGATATAGCTTTTCCTCGAATAAATAATATAAGATTTTGAATGCTCCCTCCTTCAATCACTTTATTATTAATTAGAAGTTTAGTTGAAAATGGAGCCGGAACTGGCTGAACTGTTTACCCCCCACTTTCAGCAAATGTCTCCCATGCAGGAGCCTCAGTTGACTTAGCAATTTTTTCTCTACATTTAGCAGGTATTAGCTCTATTTTAGGAGCAGTAAATTTTATTACCACAATTATTAATATGCGATCTACCGGCATAACTTTTGATCGAATACCTCTATTTGTTTGATCCGTATTAATTACCGCTATTTTACTTCTTTTATCCCTACCAGTATTAGCAGGGGCT…
Blue: Annealing sites for primers PanCuli-COX1-211F and PanCuli-COX1-727R.
Red: Sequence was missing in species-specific consensus sequence (sequence was too short). The consensus sequence of the subgenus Avaritia and/or the primer sequence of the generic PanCuli-COX1-211F and PanCuli-COX1-727R primers were used to elongate the sequence to 517 bp, or 519 bp in case of C. obsoletus clade O3.

## Sheet: subgenus Culicoides taxa
Supplementary Table S2: Sequences of synthetic COI genes of subgenus Culicoides taxa used in this study.
Species/Haplotype	Sequence (5´- 3´)
Culicoides boyi	ATCATAATTGGAGGATTTGGAAATTGATTAGTCCCACTAATACTTGGTGCCCCAGATATAGCTTTCCCTCGAATAAATAACATAAGATTTTGAATACTACCCCCTTCTCTTACACTACTTTTATTAAGTAGACTAGTTGAAAACGGAGCAGGCACTGGATGAACAGTTTACCCCCCATTATCAGCTAATATCTCTCATGCTGGCGCATCAGTTGATTTAGCTATTTTTTCTTTACATTTAGCAGGTATTTCATCAATTCTTGGAGCAGTTAATTTTATTACAACTATTATTAATATACGATCTAATGGAATTTCATTTGACCGAATACCTTTATTTGTTTGATCAGTTTTAATTACAGCAATCTTACTTCTTCTGTCTTTACCAGTATTAGCAGGAGCA…
Culicoides bysta	ATCATAATTGGAGGATTTGGAAATTGATTAGTCCCGCTAATACTTGGTGCCCCAGATATAGCTTTTCCTCGAATAAATAACATAAGATTTTGAATGCTCCCCCCTTCCCTTACATTACTTTTATTAAGCAGACTAGTTGAAAACGGAGCAGGCACTGGATGGACAGTTTACCCACCATTATCCGCCAATATCTCTCATGCTGGAGCATCAGTTGATTTAGCTATTTTTTCTTTACATTTAGCCGGTATTTCATCAATTCTTGGGGCAGTTAATTTTATTACAACTATTATTAACATACGATCTAATGGAATTTCATTTGATCGAATACCCCTATTTGTTTGATCAGTTTTAATTACAGCAATCTTACTTCTCTTATCTCTGCCAGTATTAGCAGGAGCA…
Culicoides fagineus haplotype F1	ATCATAATTGGAGGATTTGGAAATTGATTAGTCCCATTAATATTAGGAGCCCCAGACATAGCTTTTCCACGAATAAATAACATAAGCTTTTGAATACTTCCCCCATCTCTTTCCCTATTATTAATTAGAAGTCTAGTAGAAAATGGAGCAGGAACAGGATGAACAGTATATCCCCCTCTTTCAGCTAATATTTCTCATGCTGGAGCTTCTGTTGACTTAGCAATTTTTTCACTTCATTTAGCTGGAATTTCTTCTATTCTAGGAGCAGTTAATTTTATTACCACTATTATTAATATACGATCTAATGGAATTACATTTGATCGGATACCTTTATTTGTTTGATCTGTTTTAATTACCGCTATCTTATTACTTCTTTCTCTTCCTGTATTAGCCGGGGCT…
Culicoides flavipulicaris	ATCATAATTGGAGGATTTGGAAATTGATTAGTCCCATTAATATTAGGAGCCCCAGATATAGCTTTTCCTCGAATAAATAATATAAGATTCTGAATACTACCCCCTTCTCTTTCTTTATTATTAATTAGAAGCCTAGTAGAAAATGGGGCAGGAACTGGATGAACAGTCTACCCCCCTCTTTCAACTAATATTTCCCATGCAGGCGCATCTGTTGATTTAGCTATTTTTTCTCTTCATTTAGCTGGAATTTCTTCTATTTTAGGAGCTGTTAATTTTATTACTACAATCATTAATATACGATCCAATGGTATTACTTTTGATCGTATACCTTTATTCGTGTGATCAGTTTTAATTACAGCTATTTTACTACTTCTCTCTCTTCCTGTTTTAGCAGGAGCT…
Culicoides kalix	ATCATAATTGGAGGATTTGGAAATTGATTAGTCCCATTAATATTAGGAGCCCCAGATATAGCTTTCCCCCGTATAAATAATATAAGATTTTGAATACTCCCCCCTTCTCTAACATTGCTATTATTAAGTAGCTTAGTGGAAAATGGGGCCGGAACAGGATGAACGGTGTACCCTCCTCTTTCGGCTAATATTTCTCATGCCGGGGCATCAGTAGATTTAGCAATTTTTTCCCTTCATTTGGCAGGAATTTCCTCTATTCTAGGGGCTGTTAATTTTATTACAACAATTATTAATATACGGTCAAATGGAATTTCATTTGACCGAATACCTTTATTTGTATGATCTGTTCTAATTACTGCTATCTTACTTCTTTTATCTTTACCAGTCTTAGCCGGAGCC…
Culicoides newsteadi s.s.	ATCATAATTGGAGGATTTGGAAATTGATTAGTACCCTTAATATTAGGAGCGCCAGATATAGCTTTTCCTCGAATAAACAATATAAGATTTTGAATATTACCCCCTTCRCTTACACTCCTTTTATTAAGTAGCCTAGTAGAAAACGGGGCAGGAACCGGATGAACAGTTTATCCCCCTCTTTCAGCAAATATCTCTCATGCCGGAGCATCAGTTGATTTAGCAATTTTTTCCCTTCATTTAGCAGGAATCTCATCAATTTTAGGGGCAGTTAATTTTATTACAACTATTATTAATATGCGATCCGCCGGAATCTCATTTGATCGCATACCTTTATTTGTATGATCAGTTTTAATTACTGCTATTTTGCTTCTCTTATCCTTACCAGTTTTAGCAGGAGCA…
Culicoides newsteadi haplotype N2	ATCATAATTGGAGGATTTGGAAATTGATTAGTCCCATTAATATTAGGAGCCCCAGATATGGCCTTCCCACGAATAAATAATATAAGATTCTGAATACTCCCTCCTTCTTTAACCTTACTTTTAATAAGAAGATTAGTGGAAAATGGGGCCGGAACTGGATGAACTGTGTACCCCCCTCTTTCAGCAAATATCTCTCATGCCGGAGCTTCAGTTGACTTAGCAATTTTTTCGTTACATTTAGCTGGAATTTCTTCTATCTTAGGGGCTGTAAATTTTATTACTACAATTATTAATATACGGTCTAAAGGAATCTCATTTGATCGGATGCCATTATTTGTATGATCTGTCCTAATTACTGCAATTTTACTTTTACTTTCCCTCCCAGTTCTTGCTGGTGCA…
Culicoides cryptipulicaris	ATCATAATTGGAGGATTTGGAAATTGATTAGTCCCATTAATATTAGGAGCCCCAGATATAGCCTTTCCACGTATAAATAACATAAGATTTTGAATACTTCCCCCTTCTTTAACGTTACTCTTATTGAGCAGATTAGTAGAAAATGGGGCGGGCACCGGCTGAACTGTCTATCCTCCTCTTTCTGCCAATATTTCTCATGCCGGGGCATCTGTAGACTTAGCCATTTTTTCATTACATCTGGCTGGAATTTCTTCAATTCTCGGGGCGGTAAATTTTATTACAACAATTATTAACATGCGTTCTAACGGAATTTCATTCGATCGCATGCCCTTATTTGTCTGATCTGTTTTAATCACTGCTATTTTATTGTTACTCTCTCTTCCTGTACTAGCCGGGGCA…
Culicoides subfagineus	ATTATAATTGGTGGATTTGGAAATTGACTTGTTCCTTTAATATTAGGAGCTCCTGATATAGCATTCCCACGTATAAATAATATAAGTTTTTGAATACTCCCCCCTTCTCTTTCTTTATTATTAATTAGAAGACTAGTAGAAAATGGAGCAGGAACAGGATGAACAGTTTATCCCCCTCTTTCAGCTAATATCTCTCACGCTGGRGCTTCTGTAGATCTAGCAATTTTTTCATTACATCTAGCCGGAATCTCCTCTATCTTAGGAGCAATTAATTTTATTACAACTATTATTAATATACGATCTAATGGGATTACATTTGACCGAATACCTTTATTTGTATGATCTGTCTTAATTACTGCTATTTTATTACTTCTTTCTTTACCTGTTTTAGCAGGGGCT…
Blue: Annealing sites for primers PanCuli-COX1-211F and PanCuli-COX1-727R.
Red: Sequence was missing in species-specific consensus sequence (sequence was too short). The consensus sequence of the subgenus Avaritia and/or the primer sequence of the generic PanCuli-COX1-211F and PanCuli-COX1-727R primers were used to elongate the sequence to 517 bp, or 519 bp in case of C. obsoletus clade O3.
s.s.: sensu stricto
